# Supplementary material for: Exposure to Secondhand Smoke Extract Increases Cisplatin Resistance in Head and Neck Cancer Cells
Source: Int J Mol Sci. 2024 Jan 14;25(2):1032. doi: 10.3390/ijms25021032 (PMC10816441; doi:10.3390/ijms25021032)
Supplement: Supplementary file 1 [file ijms-25-01032-s001.zip]

Archive with 1 entries (1 files):
- ijms-2776265-supplementary.pdf
